# Supplementary material for: Structural and Functional Assessment of the Macular Inner Retinal Layers in Multiple Sclerosis Eyes Without History of Optic Neuropathy
Source: J Clin Med. 2025 Aug 21;14(16):5919. doi: 10.3390/jcm14165919 (PMC12387542; doi:10.3390/jcm14165919)
Supplement: Supplementary file 1 [file jcm-14-05919-s001.zip]

Archive with 1 entries (1 files):
- jcm-3736693-supplementary.pdf
